# Supplementary material for: Predicting depression severity using machine learning models: Insights from mitochondrial peptides and clinical factors
Source: PLoS One. 2025 May 14;20(5):e0320955. doi: 10.1371/journal.pone.0320955 (PMC12077794; doi:10.1371/journal.pone.0320955)
Supplement: S1 Text — Supplementary material. This file contains Tables S1 to S9.S1 to S3 are Tables 9–11 showing the results for all classes for Model 1.S4 to S6 are Tables 12–14 showing the results for all classes for Model 2.S7 to S9 are Tables 15–17 showing the results for all classes for Model 3. (TEX) [file pone.0320955.s001.tex]

\documentclass[10pt,letterpaper]{article}
\usepackage[top=0.85in,left=2.75in,footskip=0.75in]{geometry}

% amsmath and amssymb packages, useful for mathematical formulas and symbols
\usepackage{amsmath,amssymb}

% Use adjustwidth environment to exceed column width (see example table in text)
\usepackage{changepage}

% textcomp package and marvosym package for additional characters
\usepackage{textcomp,marvosym}

% cite package, to clean up citations in the main text. Do not remove.
\usepackage{cite}

% Use nameref to cite supporting information files (see Supporting Information section for more info)
\usepackage{nameref,hyperref}

% line numbers
\usepackage[right]{lineno}

% ligatures disabled
\usepackage[nopatch=eqnum]{microtype}
\DisableLigatures[f]{encoding = *, family = * }

% color can be used to apply background shading to table cells only
\usepackage[table]{xcolor}

% array package and thick rules for tables
\usepackage{array}

\usepackage{xcolor}
\usepackage{tabularray}

% create "+" rule type for thick vertical lines
\newcolumntype{+}{!{\vrule width 2pt}}

% create \thickcline for thick horizontal lines of variable length
\newlength\savedwidth
\newcommand\thickcline[1]{%
  \noalign{\global\savedwidth\arrayrulewidth\global\arrayrulewidth 2pt}%
  \cline{#1}%
  \noalign{\vskip\arrayrulewidth}%
  \noalign{\global\arrayrulewidth\savedwidth}%
}

% \thickhline command for thick horizontal lines that span the table
\newcommand\thickhline{\noalign{\global\savedwidth\arrayrulewidth\global\arrayrulewidth 2pt}%
\hline
\noalign{\global\arrayrulewidth\savedwidth}}


% Remove comment for double spacing
%\usepackage{setspace} 
%\doublespacing

% Text layout
\raggedright
\setlength{\parindent}{0.5cm}
\textwidth 5.25in
\textheight 8.75in

% Bold the 'Figure #' in the caption and separate it from the title/caption with a period
% Captions will be left justified
\usepackage[aboveskip=1pt,labelfont=bf,labelsep=period,justification=raggedright,singlelinecheck=off]{caption}
\renewcommand{\figurename}{Fig}

% Use the PLoS provided BiBTeX style
%\bibliographystyle{plos2015}

% Remove brackets from numbering in List of References
\makeatletter
\renewcommand{\@biblabel}[1]{\quad#1.}
\makeatother

% Added by me
%multi-row
\usepackage{multirow}
\usepackage{adjustbox}
\usepackage{booktabs}
% My addition ends here

% Header and Footer with logo
\usepackage{lastpage,fancyhdr,graphicx}
\usepackage{epstopdf}
%\pagestyle{myheadings}
\pagestyle{fancy}
\fancyhf{}
%\setlength{\headheight}{27.023pt}
%\lhead{\includegraphics[width=2.0in]{PLOS-submission.eps}}
\rfoot{\thepage/\pageref{LastPage}}
\renewcommand{\headrulewidth}{0pt}
\renewcommand{\footrule}{\hrule height 2pt \vspace{2mm}}
\fancyheadoffset[L]{2.25in}
\fancyfootoffset[L]{2.25in}
\lfoot{\today}

%% Include all macros below

\newcommand{\lorem}{{\bf LOREM}}
\newcommand{\ipsum}{{\bf IPSUM}}

%% END MACROS SECTION


\begin{document}


\section*{Supplementary Materials}

%\renewcommand\thetable{S1} % Override table numbering

\renewcommand{\thetable}{S\arabic{table}}
\setcounter{table}{0}  % Start numbering from S1
\begin{table}[!ht]
\begin{center}
\caption{Performance evaluation for binary classification on both balanced and unbalanced data set for Model 1}
\label{tab:tabm1binary}
\begin{adjustbox}{width=\textwidth}
\small
\begin{tabular}{llllllllll}
\hline
                                & \multicolumn{4}{l}{Unbalanced data set}   &  & \multicolumn{4}{l}{Balanced data set}                                                                                      \\ \cline{2-5} \cline{7-10} 
\multirow{-2}{*}{Classifiers}   & Accuracy & Precision & Recall & F1 Score &  & Accuracy                     & Precision                    & Recall                       & F1 Score                     \\ \hline
RF              & 90.96    & 96.77     & 68.18  & 80.00    &  & {\color[HTML]{333333} 92.17} & {\color[HTML]{333333} 91.89} & {\color[HTML]{333333} 77.27} & {\color[HTML]{333333} 83.95} \\
SVM   & 83.13    & 94.44     & 38.64  & 54.84    &  & {\color[HTML]{333333} 83.73} & {\color[HTML]{333333} 69.77} & {\color[HTML]{333333} 68.18} & {\color[HTML]{333333} 68.97} \\
GB         & 87.95    & 87.5      & 63.64  & 73.68    &  & {\color[HTML]{333333} 90.36} & {\color[HTML]{333333} 88.89} & {\color[HTML]{333333} 72.23} & {\color[HTML]{333333} 80.00} \\
KNN      & 80.72    & 92.86     & 29.55  & 44.83    &  & {\color[HTML]{333333} 84.34} & {\color[HTML]{333333} 67.25} & {\color[HTML]{333333} 65.9}  & {\color[HTML]{333333} 69.05} \\
LR        & 78.92    & 69.57     & 36.36  & 47.76    &  & {\color[HTML]{333333} 75.3}  & {\color[HTML]{333333} 52.46} & {\color[HTML]{333333} 72.73} & {\color[HTML]{333333} 69.5}  \\
MLP & 81.33    & 88.24     & 34.09  & 49.18    &  & {\color[HTML]{333333} 78.31} & {\color[HTML]{333333} 57.41} & {\color[HTML]{333333} 70.45} & {\color[HTML]{333333} 63.27} \\ \hline
\end{tabular}
\end{adjustbox}
\end{center}
\end{table}


\begin{table}[!ht]
\begin{center}
\caption{Performance evaluation for 3-class classification on both balanced and unbalanced data set for Model 1}
\label{tab:tabm13classes}
\begin{adjustbox}{width=\textwidth}
\small
\begin{tabular}{llllllllll}
\hline
                                & \multicolumn{4}{l}{Unbalanced data set}   &  & \multicolumn{4}{l}{Balanced data set}                                                                                      \\ \cline{2-5} \cline{7-10} 
\multirow{-2}{*}{Classifiers}   & Accuracy & Precision & Recall & F1 Score &  & Accuracy                     & Precision                    & Recall                       & F1 Score                     \\ \hline
RF                            & 89.67    & 89.17     & 89.76  & 89.1     &  & {\color[HTML]{333333} 90.36}  & {\color[HTML]{333333} 90.5}  & {\color[HTML]{333333} 90.36}  & {\color[HTML]{333333} 90.1}  \\
SVM                           & 80.72    & 80.88     & 80.72  & 76.51    &  & {\color[HTML]{333333} 81. 93} & {\color[HTML]{333333} 81.98} & {\color[HTML]{333333} 81. 93} & {\color[HTML]{333333} 80.19} \\
GB                            & 86.75    & 86.83     & 86.75  & 85.84    &  & {\color[HTML]{333333} 89.76}  & {\color[HTML]{333333} 89.53} & {\color[HTML]{333333} 89.76}  & {\color[HTML]{333333} 89.43} \\
KNN                           & 79.52    & 78.68     & 79.52  & 75.08    &  & {\color[HTML]{333333} 79.2}   & {\color[HTML]{333333} 81.33} & {\color[HTML]{333333} 79.52}  & {\color[HTML]{333333} 80.22} \\
LR                            & 78.31    & 75.21     & 78.31  & 74.15    &  & {\color[HTML]{333333} 68.67}  & {\color[HTML]{333333} 73.58} & {\color[HTML]{333333} 68.67}  & {\color[HTML]{333333} 70.87} \\
MLP                           & 80.72    & 80.88     & 80.72  & 76.51    &  & {\color[HTML]{333333} 78.31}  & {\color[HTML]{333333} 78.85} & {\color[HTML]{333333} 78.31}  & {\color[HTML]{333333} 78.44} \\ \hline

\end{tabular}
\end{adjustbox}
\end{center}
\end{table}

\begin{table}[!ht]
\begin{center}
\caption{Performance evaluation for 5-class classification on both balanced and unbalanced data set for Model 1}
\label{tab:tabm15classes}
\begin{adjustbox}{width=\textwidth}
\small
\begin{tabular}{llllllllll}
\hline
                                & \multicolumn{4}{l}{Unbalanced data set}   &  & \multicolumn{4}{l}{Balanced data set}                                                                                      \\ \cline{2-5} \cline{7-10} 
\multirow{-2}{*}{Classifiers}   & Accuracy & Precision & Recall & F1 Score &  & Accuracy                     & Precision                    & Recall                       & F1 Score                     \\ \hline
RF                            & 87.35    & 85.64     & 87.35  & 85.35    &  & {\color[HTML]{333333} 89.76} & {\color[HTML]{333333} 87.76} & {\color[HTML]{333333} 89.76} & {\color[HTML]{333333} 88.26} \\
SVM                           & 81.33    & 77.21     & 78.33  & 76.86    &  & {\color[HTML]{333333} 80.12} & {\color[HTML]{333333} 80.82} & {\color[HTML]{333333} 80.12} & {\color[HTML]{333333} 79.88} \\
GB                            & 87.95    & 86.97     & 87.95  & 87.07    &  & {\color[HTML]{333333} 88.55} & {\color[HTML]{333333} 86.15} & {\color[HTML]{333333} 88.55} & {\color[HTML]{333333} 87.29} \\
KNN                           & 80.72    & 75.67     & 80.72  & 76.62    &  & {\color[HTML]{333333} 75.3}  & {\color[HTML]{333333} 80.28} & {\color[HTML]{333333} 75.3}  & {\color[HTML]{333333} 77.49} \\
LR                            & 75.9     & 68.82     & 75.9   & 69.03    &  & {\color[HTML]{333333} 59.64} & {\color[HTML]{333333} 70.99} & {\color[HTML]{333333} 59.64} & {\color[HTML]{333333} 64.37} \\
MLP                           & 78.31    & 77.22     & 78.3   & 71.85    &  & {\color[HTML]{333333} 69.88} & {\color[HTML]{333333} 4.99}  & {\color[HTML]{333333} 69.88} & {\color[HTML]{333333} 72.2}  \\ \hline


\end{tabular}
\end{adjustbox}
\end{center}
\end{table}


\begin{table}[!ht]
\begin{center}
\caption{Performance evaluation for binary classification on both balanced and unbalanced data set for Model 2}
\label{tab:Allbinary}
\begin{adjustbox}{width=\textwidth}
\small
\begin{tabular}{llllllllll}
\hline
                                & \multicolumn{4}{l}{Unbalanced data set}   &  & \multicolumn{4}{l}{Balanced data set}                                                                                      \\ \cline{2-5} \cline{7-10} 
\multirow{-2}{*}{Classifiers}   & Accuracy & Precision & Recall & F1 Score &  & Accuracy                     & Precision                    & Recall                       & F1 Score                     \\ \hline
RF                            & 85.54    & 85.56     & 85.54  & 84.38    &  & {\color[HTML]{333333} 86.14} & {\color[HTML]{333333} 85.78} & {\color[HTML]{333333} 86.14} & {\color[HTML]{333333} 85.87} \\
SVM                           & 79.52    & 83.98     & 79.52  & 74.32    &  & {\color[HTML]{333333} 77.11} & {\color[HTML]{333333} 77.45} & {\color[HTML]{333333} 77.11} & {\color[HTML]{333333} 77.27} \\
GB                            & 87.95    & 87.91     & 87.95  & 87.28    &  & {\color[HTML]{333333} 83.73} & {\color[HTML]{333333} 83.62} & {\color[HTML]{333333} 83.73} & {\color[HTML]{333333} 83.67} \\
KNN                           & 80.12    & 80.53     & 80.12  & 76.71    &  & {\color[HTML]{333333} 76.51} & {\color[HTML]{333333} 76.02} & {\color[HTML]{333333} 76.51} & {\color[HTML]{333333} 76.23} \\
LR                            & 75.9     & 77.67     & 75.9   & 68.37    &  & {\color[HTML]{333333} 64.46} & {\color[HTML]{333333} 70.42} & {\color[HTML]{333333} 64.46} & {\color[HTML]{333333} 66.29} \\
MLP                           & 78.31    & 80.86     & 78.31  & 72.81    &  & {\color[HTML]{333333} 74.7}  & {\color[HTML]{333333} 75.07} & {\color[HTML]{333333} 74.7}  & {\color[HTML]{333333} 74.88} \\ \hline
\end{tabular}
\end{adjustbox}
\end{center}
\end{table}


\begin{table}[!ht]
\begin{center}
\caption{Performance evaluation for 3-class classification on both balanced and unbalanced data set for Model 2}
\label{tab:Allm13classes}
\begin{adjustbox}{width=\textwidth}
\small
\begin{tabular}{llllllllll}
\hline
                                & \multicolumn{4}{l}{Unbalanced data set}   &  & \multicolumn{4}{l}{Balanced data set}                                                                                      \\ \cline{2-5} \cline{7-10} 
\multirow{-2}{*}{Classifiers}   & Accuracy & Precision & Recall & F1 Score &  & Accuracy                     & Precision                    & Recall                       & F1 Score                     \\ \hline
RF                            & 88.55    & 88.8      & 88.55  & 87.83    &  & {\color[HTML]{333333} 80.12} & {\color[HTML]{333333} 80.29} & {\color[HTML]{333333} 80.12} & {\color[HTML]{333333} 80.12} \\
SVM                           & 78.31    & 78.69     & 78.31  & 72.65    &  & {\color[HTML]{333333} 70.48} & {\color[HTML]{333333} 70.84} & {\color[HTML]{333333} 70.48} & {\color[HTML]{333333} 70.58} \\
GB                            & 84.94    & 84.42     & 84.94  & 84.13    &  & {\color[HTML]{333333} 85.54} & {\color[HTML]{333333} 86.59} & {\color[HTML]{333333} 85.54} & {\color[HTML]{333333} 85.99} \\
KNN                           & 77.11    & 75.8      & 77.11  & 72.95    &  & {\color[HTML]{333333} 68.67} & {\color[HTML]{333333} 71.75} & {\color[HTML]{333333} 68.67} & {\color[HTML]{333333} 70.03} \\
LR                            & 76.51    & 76.58     & 76.51  & 69.45    &  & {\color[HTML]{333333} 56.63} & {\color[HTML]{333333} 71.8}  & {\color[HTML]{333333} 56.63} & {\color[HTML]{333333} 61.78} \\
MLP                           & 78.31    & 78.69     & 78.31  & 72.65    &  & {\color[HTML]{333333} 66.87} & {\color[HTML]{333333} 74.24} & {\color[HTML]{333333} 66.87} & {\color[HTML]{333333} 70.14} \\ \hline
\end{tabular}
\end{adjustbox}
\end{center}
\end{table}

\begin{table}[!ht]
\begin{center}
\caption{Performance evaluation for 5-class classification on both balanced and unbalanced data set for Model 2}
\label{tab:Allm15classes}
\begin{adjustbox}{width=\textwidth}
\small
\begin{tabular}{llllllllll}
\hline
                                & \multicolumn{4}{l}{Unbalanced data set}   &  & \multicolumn{4}{l}{Balanced data set}                                                                                      \\ \cline{2-5} \cline{7-10} 
\multirow{-2}{*}{Classifiers}   & Accuracy & Precision & Recall & F1 Score &  & Accuracy                     & Precision                    & Recall                       & F1 Score                     \\ \hline
RF                            & 86.14    & 84.63     & 86.14  & 83.63    &  & {\color[HTML]{333333} 80.72} & {\color[HTML]{333333} 79.0}  & {\color[HTML]{333333} 80.72} & {\color[HTML]{333333} 79.73} \\
SVM                           & 77.71    & 73.39     & 77.71  & 71.42    &  & {\color[HTML]{333333} 69.28} & {\color[HTML]{333333} 69.28} & {\color[HTML]{333333} 69.28} & {\color[HTML]{333333} 71.1}  \\
GB                            & 84.94    & 82.7      & 84.94  & 83.3     &  & {\color[HTML]{333333} 79.52} & {\color[HTML]{333333} 81.6}  & {\color[HTML]{333333} 79.52} & {\color[HTML]{333333} 80.47} \\
KNN                           & 75.9     & 68.98     & 75.9   & 71.03    &  & {\color[HTML]{333333} 61.45} & {\color[HTML]{333333} 71.23} & {\color[HTML]{333333} 61.45} & {\color[HTML]{333333} 65.6}  \\
LR                            & 74.1     & 68.21     & 74.1   & 64.62    &  & {\color[HTML]{333333} 46.99} & {\color[HTML]{333333} 67.47} & {\color[HTML]{333333} 46.99} & {\color[HTML]{333333} 55.15} \\
MLP                           & 76.51    & 76.17     & 76.51  & 68.62    &  & {\color[HTML]{333333} 65.06} & {\color[HTML]{333333} 70.03} & {\color[HTML]{333333} 65.06} & {\color[HTML]{333333} 66.93} \\ \hline
\end{tabular}
\end{adjustbox}
\end{center}
\end{table}


\begin{table}[!ht]
\begin{center}
\caption{Performance evaluation for binary classification on both balanced and unbalanced data set for Model 3}
\label{tab:M3_2class}
\begin{adjustbox}{width=\textwidth}
\small
\begin{tabular}{llllllllll}
\hline
                                & \multicolumn{4}{l}{Unbalanced data set}   &  & \multicolumn{4}{l}{Balanced data set}                                                                                      \\ \cline{2-5} \cline{7-10} 
\multirow{-2}{*}{Classifiers}   & Accuracy & Precision & Recall & F1 Score &  & Accuracy                     & Precision                    & Recall                       & F1 Score                     \\ \hline
RF                            & 89.76    & 90.12     & 89.76  & 89.13    &  & {\color[HTML]{333333} 87.35} & {\color[HTML]{333333} 87.13} & {\color[HTML]{333333} 87.35} & {\color[HTML]{333333} 87.2}  \\
SVM                           & 75.9     & 74.62     & 75.9   & 69.79    &  & {\color[HTML]{333333} 69.28} & {\color[HTML]{333333} 76.16} & {\color[HTML]{333333} 69.28} & {\color[HTML]{333333} 70.97} \\
GB                            & 86.75    & 86.37     & 86.75  & 86.29    &  & {\color[HTML]{333333} 84.34} & {\color[HTML]{333333} 85.18} & {\color[HTML]{333333} 84.34} & {\color[HTML]{333333} 84.64} \\
KNN                           & 84.94    & 84.53     & 84.94  & 84.02    &  & {\color[HTML]{333333} 82.53} & {\color[HTML]{333333} 82.19} & {\color[HTML]{333333} 82.53} & {\color[HTML]{333333} 82.33} \\
LR                            & 73.49    & 54.01     & 73.49  & 62.27    &  & {\color[HTML]{333333} 54.22} & {\color[HTML]{333333} 66.85} & {\color[HTML]{333333} 54.22} & {\color[HTML]{333333} 56.81} \\
MLP                           & 73.49    & 54.01     & 73.49  & 62.27    &  & {\color[HTML]{333333} 69.28} & {\color[HTML]{333333} 72.81} & {\color[HTML]{333333} 69.28} & {\color[HTML]{333333} 70.51} \\ \hline

\end{tabular}
\end{adjustbox}
\end{center}
\end{table}


\begin{table}[!ht]
\begin{center}
\caption{Performance evaluation for 3-class classification on both balanced and unbalanced data set for Model 3}
\label{tab:M3_3class}
\begin{adjustbox}{width=\textwidth}
\small
\begin{tabular}{llllllllll}
\hline
                                & \multicolumn{4}{l}{Unbalanced data set}   &  & \multicolumn{4}{l}{Balanced data set}                                                                                      \\ \cline{2-5} \cline{7-10} 
\multirow{-2}{*}{Classifiers}   & Accuracy & Precision & Recall & F1 Score &  & Accuracy                     & Precision                    & Recall                       & F1 Score                     \\ \hline
RF                            & 89.16    & 89.05     & 89.16  & 88.56    &  & {\color[HTML]{333333} 84.94} & {\color[HTML]{333333} 86.74} & {\color[HTML]{333333} 84.94} & {\color[HTML]{333333} 85.62} \\
SVM                           & 73.49    & 66.49     & 73.49  & 64.3     &  & {\color[HTML]{333333} 54.22} & {\color[HTML]{333333} 75.13} & {\color[HTML]{333333} 54.22} & {\color[HTML]{333333} 59.49} \\
GB                            & 86.14    & 85.54     & 86.14  & 85.34    &  & {\color[HTML]{333333} 78.92} & {\color[HTML]{333333} 87.17} & {\color[HTML]{333333} 78.92} & {\color[HTML]{333333} 82.36} \\
KNN                           & 83.13    & 82.94     & 83.13  & 81.44    &  & {\color[HTML]{333333} 78.31} & {\color[HTML]{333333} 82.94} & {\color[HTML]{333333} 78.31} & {\color[HTML]{333333} 80.24} \\
LR                            & 73.49    & 54.01     & 73.49  & 62.27    &  & {\color[HTML]{333333} 50.0}  & {\color[HTML]{333333} 67.77} & {\color[HTML]{333333} 50.0}  & {\color[HTML]{333333} 52.84} \\
MLP                           & 74.1     & 78.44     & 74.1   & 63.66    &  & {\color[HTML]{333333} 65.06} & {\color[HTML]{333333} 70.09} & {\color[HTML]{333333} 65.06} & {\color[HTML]{333333} 66.68} \\ \hline

\end{tabular}
\end{adjustbox}
\end{center}
\end{table}

\begin{table}[!ht]
\begin{center}
\caption{Performance evaluation for 5-class classification on both balanced and unbalanced data set for Model 3}
\label{tab:M3_5class}
\begin{adjustbox}{width=\textwidth}
\small
\begin{tabular}{llllllllll}
\hline
                                & \multicolumn{4}{l}{Unbalanced data set}   &  & \multicolumn{4}{l}{Balanced data set}                                                                                      \\ \cline{2-5} \cline{7-10} 
\multirow{-2}{*}{Classifiers}   & Accuracy & Precision & Recall & F1 Score &  & Accuracy                     & Precision                    & Recall                       & F1 Score                     \\ \hline
RF                            & 87.35    & 87.02     & 87.35  & 86.35    &  & {\color[HTML]{333333} 79.52} & {\color[HTML]{333333} 82.76} & {\color[HTML]{333333} 79.52} & {\color[HTML]{333333} 80.86} \\
SVM                           & 75.9     & 72.65     & 75.9   & 68.19    &  & {\color[HTML]{333333} 51.81} & {\color[HTML]{333333} 73.38} & {\color[HTML]{333333} 51.81} & {\color[HTML]{333333} 58.25} \\
GB                            & 85.54    & 84.48     & 85.54  & 84.62    &  & {\color[HTML]{333333} 71.69} & {\color[HTML]{333333} 84.25} & {\color[HTML]{333333} 71.69} & {\color[HTML]{333333} 76.7}  \\
KNN                           & 81.93    & 80.36     & 81.93  & 79.58    &  & {\color[HTML]{333333} 72.89} & {\color[HTML]{333333} 79.95} & {\color[HTML]{333333} 72.89} & {\color[HTML]{333333} 76.24} \\
LR                            & 73.49    & 54.01     & 73.49  & 62.27    &  & {\color[HTML]{333333} 40.36} & {\color[HTML]{333333} 61.8}  & {\color[HTML]{333333} 40.36} & {\color[HTML]{333333} 45.84} \\
MLP                           & 73.49    & 54.01     & 73.49  & 62.27    &  & {\color[HTML]{333333} 51.81} & {\color[HTML]{333333} 68.66} & {\color[HTML]{333333} 51.81} & {\color[HTML]{333333} 57.12} \\\hline

\end{tabular}
\end{adjustbox}
\end{center}
\end{table}

\end{document}
